# Supplementary material for: CTLA-4 expressing innate lymphoid cells modulate mucosal homeostasis in a microbiota dependent manner
Source: Nat Commun. 2024 Nov 4;15:9520. doi: 10.1038/s41467-024-51719-6 (PMC11535242; doi:10.1038/s41467-024-51719-6)
Supplement: Supplementary file 4 — Supplementary Data 1 [file 41467_2024_51719_MOESM4_ESM.xlsx]

## Sheet: Sheet1
Supplementary Data 1: Demographic patient meta data from consented volunteers in Figure 5a
Healthy Controls
Sample code	Age	Gender	Histology 0=no 1=yes	Tempus tube	Serum/ plasma	RIN score
HC11	67	M	0	1	1	8.4
HC12	70	M	0	1	1	8.7
HC22	81	M	0	1	1	7.4
HC27	56	F	0	1	1	8.5
HDPP03			0	1	1	8.6
HDPP04			0	1	1	8.4
HDPP07			0	1	1	8.7
KCH127			0	1	1	7.9
KCH14			0	1	1	8
KCH77			0	1	1	8.3
Ulcerative Colitis
Sample code	Date of sample collection	Age	Gender	Month and year of diagnosis	Length of diagnosis (years)	Disease extent 1=proctitis, 2=left sided, 3=extensive	Latest endoscopic Mayo score (0-3)	RIN score	SCCAI	Ethnicity (1=caucasian, 2= south asian, 3= east asian, 4=hispanic, 5=african/caribean, 6=jewish, 7-other (please specify)	Country of origin	Smoking status 0=never, 1=current, 2=previous	Number of smoking pack years	Family history of IBD 0=no, 1=yes	Details of family history	Significant PMH 0=no, 1=yes	Details of PMH	Weight (kg)	Height (metres)	Body Mass Index	Faecal calprotectin	Date of latest calprotectin	Current oral aminosalicylates 0=no, 1=yes	Name and dose per day of oral aminosalicylates	Current suppositories or enemas 0=no, 1=yes	Name and dose per day of suppositories / enemas	Current thiopurines 0=no, 1=yes	Current methotrexate 0=no, 1=yes	Current steroids 0=no, 1=yes	Name and dose of steroids	Steroid dose 0=stable, 1=reducing course	Current biologic 0=no, 1=adalimumab, 2=infliximab, 3=vedolizumab, 4=golimumab, 5= etrolizumab
GST30	2017-02-07	31	F	2017-02-01	0	2	2	8.4	4	1	England	0	0	0	n/a	0	n/a	57	1.63	21.4536	n/a	n/a	0	n/a	0	n/a	0	0	0	n/a	n/a	0
GST31	2017-02-07	25	M	2017-02-01	0	1	2	8.2	4	5	England	0	0	0	n/a	0	n/a	72	1.7	24.9135	n/a	n/a	0	n/a	0	n/a	0	0	0	n/a	n/a	0
GST37	2017-02-28	27	M	2016-11-01	0	3	2	7.8	7	2	England	0	0	0	n/a	0	n/a	54	1.65	19.8347	n/a	n/a	0	n/a	0	n/a	0	0	0	n/a	n/a	0
JDB10	2017-07-20	49	M	2013-03-01	4	2	2	7.6	2	2	India	0	0	0	n/a	0	n/a	80	1.8	24.6914	not done	not done	0	n/a	0	n/a	0	0	0	n/a	n/a	0
JDB12	2017-08-08	36	M	2011-01-01	6	2	3	8.5	2	1	Australia	1	0	0	n/a	0	n/a	60.2	1.7	20.8304	2280	42802	1	mesavant 4.8g	0	n/a	0	0	1	prednisolone 10mg	0	0
JDB17	2017-10-24	32	M	2006-01-01	11	2	2	8.1	5	6	England	0	0	0	n/a	0	n/a			#DIV/0!			0	n/a	0	n/a	0	0	0	n/a	n/a	0
JDB4	2017-04-18	39	F	1990-01-01	27	2	2		2	1	Netherlands	2	20	0	n/a	0	n/a	89	1.75	29.0612	319	42815	1	mesavant 4.8g	0	n/a	0	0	0	n/a	n/a	0
JDB8	2017-07-11	42	M	2001-01-01	16	3	2	7.4	3	4	Spain	0	0	0	n/a	0	n/a	80	1.85	23.3747	not done	not done	1	mesavant 4.8g	0	n/a	0	0	0	n/a	n/a	0
JDB9	2017-07-18	27	M	2005-01-01	12	1	2	7.9	2	1	England	0	0	0	n/a	1	Deaf	72	1.7	24.9135	920	42837	1	salofalk 3g	0	n/a	0	0	0	n/a	n/a	0
UC28	2016-02-23	24	F	2015-05-01	0	1	3	7.8	4	1	England	0	0	0	n/a	0	n/a	62	1.6	24.2187	n/a	n/a	1	pentasa 4g	1	pentasa 1g	0	0	0	n/a	n/a	0
UC41	2016-05-17	61	F	2011-03-01	5	2	2		3	1	Ireland	0	0	0	n/a	1	Left breast cancer with mastectomy 2003 Rheumatoid Arthritis Fybromyalgia	65	1.54	27.4077	n/a	n/a	0	n/a	0	n/a	0	0	1	prednisolone 20mg	1	0
UC51	2016-07-12	56	M	1994-01-01	23	3	3	8.3	6	1	England	0	0	0	n/a	0	n/a	95.8	1.78	30.2361	n/a	n/a	1	balsalazide 4.5g	0	n/a	0	0	0	n/a	n/a	0
UCPP06		31	F		0	3	2		11														0	n/a	0		0	0	0			0
ZK47	2017-12-04	40	M	2011-01-01	6	1	2	7.7	4	1	Italy	2				0	n/a	50.8	1.58	20.29	5	43040	1	mesavant 4.8g	0	n/a	0	0	0	n/a	n/a	0
ZK51	2018-02-06	47	F	2017-09-01	0	2	2	8.1	1	5	England	0	0	0	n/a	0	n/a	?	?	?	not done	not done	1	pentasa 2g	0	n/a	0	0	0	n/a	n/a	0
ZK65	2018-04-10	55	M	2018-04-01	0	3	2	8.3	0	1	England	2	10	0	n/a	1	type 2 diabetes, hypertension	87.9	1.75	28.7	357	2018-03-02	0	n/a	0	n/a	0	0	0	n/a	n/a	0
Summary of UC patients
No thiopurines
No biologics
Mayo 2-3
None older than 61
