# Supplementary material for: CTLA-4 expressing innate lymphoid cells modulate mucosal homeostasis in a microbiota dependent manner
Source: Nat Commun. 2024 Nov 4;15:9520. doi: 10.1038/s41467-024-51719-6 (PMC11535242; doi:10.1038/s41467-024-51719-6)
Supplement: Supplementary file 6 — Source data [file 41467_2024_51719_MOESM6_ESM.xlsx]

## Sheet: Fig 2b
ILC1	ILC2	NKp46-ILC3s	NKp46+ILC3s
6.7	0.9	16.4	24.2
7.7	1.2	14	17.4
12.2	1.4	19.2	23.9
8.6	0.7	18	31.5

## Sheet: Fig 2e
ILC1 unstim	ILC1 PMA+iono	ILC2 unstim	ILC2 PMA+Iono	NKp46+ ILC3 unstim	NKp46+ ILC3 PMA+iono	NKp46- ILC3 unstim	NKp46- ILC3 PMA+iono
3.83	14.86	0.4	1.62	11.51	31.32	3.67	11.85
1.81	16.28	0.2	1.1	6.73	31.3	2.57	13.41
1.5	18.31	0.23	1.11	6.22	34	2.68	15
2.99	18.2	0.31	1.26	8.35	34.41	2.93	16.19

## Sheet: Fig 2f
ILC1 unstim	ILC1 PMA+iono	ILC2 unstim	ILC2 PMA+Iono	NKp46+ ILC3 unstim	NKp46+ ILC3 PMA+iono	NKp46- ILC3 unstim	NKp46- ILC3 PMA+iono
6.73	16.62	0.56	3.4	24.63	34.32	19.35	17.16
4.7	10.72	0.49	1.23	14.27	23.57	16.23	15.94
4.45	17.85	0.57	2.8	17.63	32.15	14.84	25.19
9.63	20.4	0.94	2.92	28.13	37.99	17.51	22.24

## Sheet: Fig 2g
Unstim	PMA Iono	IL-12 + IL-18	IL-1β + IL-23	IL-25 + IL-33	Cocktail
0.61	3.28	6.86	6.22	63.55	20.92
2.67	11	7.98	5.1	60.87	20.7
2.7	6.25	14.1	7	76.03	18.6

## Sheet: Fig 2h
Unstim	PMA Iono	IL-12 + IL-18	IL-1β + IL-23	IL-25 + IL-33	Cocktail
8.85	21.5	67.18	11.11	5.2	78.4
6.9	21.51	75.75	11.44	18.72	85.09
16.32	38.65	72.5	6.66	11.83	72

## Sheet: Fig 3b
ILC1				ILC2				NKp46+ ILC3s				NKp46- ILC3s
SPF	GF	ex-GF		SPF	GF	ex-GF		SPF	GF	ex-GF		SPF	GF	ex-GF
35.08	17.52	23.7		1.7	0.3	1.16		20.54	15.86	25		24.4	14.3	16.1
37.47	18.9	20.7		2	0.5	4.32		19	16.38	19.8		20.2	14.81	18.6
44.11	19.97	27.1		1.5	0.1	2.71		20.38	14.8	26.9		22.77	14.87	20.6
40.73	16.03	34.7		1.6	0.3	2.32		18.05	12.82	31.1		22.73	15.82	21.3
27.27	10.57			1.9	0.9			17.1	12.56			25.5	15.56
26.69	15.24			2.5	0.4			18.18	16.41			25.07	16.4
30.4	11.2			2.2	0.6			19.8	15.31			19.8	18.31
22.3	11.8			0.84	0.65			18.3	12			14	15.96
25.7	13.9			0.64	1.46			22.9	14			12.7	8.47
32.9	20.3			1.48	2			34	19.7			13.9	11.2
35.5	16.5			1.97	1.98			34	20.6			14.7	19.72

## Sheet: Fig 3c
Colon mass (g)
Rag2-/- Control	Rag2-/- + FMT	Rag2-/- x Ctla4-/- Control	Rag2-/- x Ctla4-/-+ FMT
0.2694	0.3211	0.3124	0.3743
0.2801	0.3044	0.3114	0.3124
0.2616	0.2708	0.3168	0.3477
0.292	0.2825	0.2038	0.3858
0.3212	0.329	0.1977	0.3547
0.2482	0.2922	0.2514	0.4477
	0.2834		0.3956
	0.2543
	0.3027

## Sheet: Fig 3d
Spleen mass (g)
Rag2-/- Control	Rag2-/-+ FMT	Rag2-/- x Ctla4-/- Control	Rag2-/- x Ctla4-/-+ FMT
0.0213	0.0384	0.0436	0.0776
0.0298	0.0739	0.069	0.0553
0.0265	0.0487	0.0511	0.0545
0.0264	0.0469	0.0443	0.0802
0.0384	0.0427	0.0355	0.071
0.0494	0.0519	0.0316	0.1177
	0.0462		0.0766
	0.0552

## Sheet: Fig 3e
Absolute Gr-1hi neutrophils
Rag2-/- Control	Rag2-/-+ FMT	Rag2-/- x Ctla4-/- Control	Rag2-/- x Ctla4-/-+ FMT
403.2	300	117.6	5934
469.8	329.4	226.3	7800
1192.9	422.3	60.45	8300
541.14	380	575.12	11328
2528	588.634	452.43	16400
2080	148.934	2484	27300
	288.634		4090
	264.483

## Sheet: Fig 3f
% IFNγ+ ILC1s
Rag2-/- Control	Rag2-/-+ FMT	Rag2-/- x Ctla4-/- Control	Rag2-/- x Ctla4-/-+ FMT
5.17	4.38	9.15	12.7
7.22	4.86	5.03	14.2
4.7	5.46	4.55	17.2
5.42	3.3	8.01	16.6
8.49		7.77
6.97
8.59

[truncated: 47 more sheets: Fig 3g, Fig 4a, Fig 4b, Fig 4c, Fig 4d, Fig 4e, Fig 4f, Fig 4g, Fig 4h, Fig 4i, Fig 4j, Fig 5a, Fig 5c, Fig 5d, Fig 6a, Fig 6c, Fig 6f, Fig 6g, Fig 6h, Fig 6i …]
